# Supplementary material for: Predicting 2-Year Early Allograft Failure After Kidney Transplant: A Perioperative Risk Model from the MOVER Cohort
Source: Healthcare (Basel). 2026 Jan 29;14(3):341. doi: 10.3390/healthcare14030341 (PMC12896626; doi:10.3390/healthcare14030341)
Supplement: Supplementary file 1 [file healthcare-14-00341-s001.zip]

Archive with 1 entries (1 files):
- healthcare-4063914-supplementary.pdf
